# Supplementary material for: Using Quinolin-4-Ones as Convenient Common Precursors for a Metal-Free Total Synthesis of Both Dubamine and Graveoline Alkaloids and Diverse Structural Analogues
Source: Molecules. 2024 Apr 25;29(9):1959. doi: 10.3390/molecules29091959 (PMC11085558; doi:10.3390/molecules29091959)
Supplement: Supplementary file 1 [file molecules-29-01959-s001.zip]

Archive with 1 entries (1 files):
- molecules-2900633-supplementary.pdf
